# Supplementary material for: Pathogenic Biofilm Removal Potential of Wild-Type Lacticaseibacillus rhamnosus Strains
Source: Pathogens. 2023 Dec 14;12(12):1449. doi: 10.3390/pathogens12121449 (PMC10748307; doi:10.3390/pathogens12121449)
Supplement: Supplementary file 1 [file pathogens-12-01449-s001.zip]

Archive with 1 entries (1 files):
- pathogens-2719152-SI.pdf
